# Supplementary material for: Decellularized Green and Brown Macroalgae as Cellulose Matrices for Tissue Engineering
Source: J Funct Biomater. 2024 Dec 23;15(12):390. doi: 10.3390/jfb15120390 (PMC11677820; doi:10.3390/jfb15120390)
Supplement: Supplementary file 1 [file jfb-15-00390-s001.zip]

Archive with 1 entries (1 files):
- jfb-3344548-supplementary.pdf
